# Supplementary material for: Circulating Amino Acids and Risk of Peripheral Artery Disease in the PREDIMED Trial
Source: Int J Mol Sci. 2022 Dec 23;24(1):270. doi: 10.3390/ijms24010270 (PMC9820556; doi:10.3390/ijms24010270)
Supplement: Supplementary file 1 [file ijms-24-00270-s001.zip]

Archive with 1 entries (1 files):
- ijms-2050439-supplementary.pdf
